# Supplementary material for: Feasibility and Efficacy of Online Neuropsychological Assessment
Source: Sensors (Basel). 2023 May 29;23(11):5160. doi: 10.3390/s23115160 (PMC10255316; doi:10.3390/s23115160)
Supplement: Supplementary file 1 [file sensors-23-05160-s001.zip]

Archive with 1 entries (1 files):
- sensors-2272606-supplementary.pdf
